# Supplementary material for: Allosteric modulation of the CXCR4:CXCL12 axis by targeting receptor nanoclustering via the TMV-TMVI domain
Source: eLife. 2024 Sep 9;13:RP93968. doi: 10.7554/eLife.93968 (PMC11383527; doi:10.7554/eLife.93968)
Supplement: Figure 3—source data 1. [file elife-93968-fig3-data1.zip]

Archive with 2 entries (2 files):
- Figure 3_Source Data 1.pdf
- __MACOSX/._Figure 3_Source Data 1.pdf
