# Supplementary material for: Allosteric modulation of the CXCR4:CXCL12 axis by targeting receptor nanoclustering via the TMV-TMVI domain
Source: eLife. 2024 Sep 9;13:RP93968. doi: 10.7554/eLife.93968 (PMC11383527; doi:10.7554/eLife.93968)
Supplement: Figure 3—source data 2. [file elife-93968-fig3-data2.zip]

Archive with 14 entries (13 files):
- Figure 3_Source data 2/
- __MACOSX/._Figure 3_Source data 2
- Figure 3_Source data 2/.DS_Store
- __MACOSX/Figure 3_Source data 2/._.DS_Store
- Figure 3_Source data 2/Akt  total.tif
- __MACOSX/Figure 3_Source data 2/._Akt  total.tif
- Figure 3_Source data 2/P-Akt215.tif
- __MACOSX/Figure 3_Source data 2/._P-Akt215.tif
- Figure 3_Source data 2/416 MM 2021-11-23 13h16m32s(Composite).tif
- __MACOSX/Figure 3_Source data 2/._416 MM 2021-11-23 13h16m32s(Composite).tif
- Figure 3_Source data 2/416 MM 2021-11-24 13h48m31s(Composite).tif
- __MACOSX/Figure 3_Source data 2/._416 MM 2021-11-24 13h48m31s(Composite).tif
- Figure 3_Source data 2/P-Erk213.tif
- __MACOSX/Figure 3_Source data 2/._P-Erk213.tif
