# Supplementary material for: Allosteric modulation of the CXCR4:CXCL12 axis by targeting receptor nanoclustering via the TMV-TMVI domain
Source: eLife. 2024 Sep 9;13:RP93968. doi: 10.7554/eLife.93968 (PMC11383527; doi:10.7554/eLife.93968)
Supplement: Figure 3—figure supplement 2—source data 2. [file elife-93968-fig3-figsupp2-data2.zip]

Archive with 10 entries (9 files):
- Figure 3_ Figure supplement 2_ Source data 2/
- __MACOSX/._Figure 3_ Figure supplement 2_ Source data 2
- Figure 3_ Figure supplement 2_ Source data 2/.DS_Store
- __MACOSX/Figure 3_ Figure supplement 2_ Source data 2/._.DS_Store
- Figure 3_ Figure supplement 2_ Source data 2/416 MM 2024-03-14 16h48m20s(StarBright B700)alternative.raw16.tif
- __MACOSX/Figure 3_ Figure supplement 2_ Source data 2/._416 MM 2024-03-14 16h48m20s(StarBright B700)alternative.raw16.tif
- Figure 3_ Figure supplement 2_ Source data 2/416 MM 2024-03-14 11h16m46s(StarBright B700).tif
- __MACOSX/Figure 3_ Figure supplement 2_ Source data 2/._416 MM 2024-03-14 11h16m46s(StarBright B700).tif
- Figure 3_ Figure supplement 2_ Source data 2/416 MM 2024-03-15 13h37m55s(StarBright B700).jpg
- __MACOSX/Figure 3_ Figure supplement 2_ Source data 2/._416 MM 2024-03-15 13h37m55s(StarBright B700).jpg
